# Supplementary material for: Global Research Trends of Artificial Intelligence on Histopathological Images: A 20-Year Bibliometric Analysis
Source: Int J Environ Res Public Health. 2022 Sep 15;19(18):11597. doi: 10.3390/ijerph191811597 (PMC9517580; doi:10.3390/ijerph191811597)
Supplement: Supplementary file 1 [file ijerph-19-11597-s001.zip]

Archive with 1 entries (1 files):
- ijerph-1874582-supplementary.pdf
